# Supplementary material for: High Glucose Induces in HK2 Kidney Cells an IFN–Dependent ZIKV Antiviral Status Fueled by Viperin
Source: Biomedicines. 2022 Jul 1;10(7):1577. doi: 10.3390/biomedicines10071577 (PMC9313244; doi:10.3390/biomedicines10071577)
Supplement: Supplementary file 1 [file biomedicines-10-01577-s001.zip]

Archive with 1 entries (1 files):
- biomedicines-1774038-supplementary.pdf
